# Supplementary material for: Experimentally testing mate preference in an avian system with unidirectional bill color introgression
Source: Ecol Evol. 2023 Feb 21;13(2):e9812. doi: 10.1002/ece3.9812 (PMC9942114; doi:10.1002/ece3.9812)
Supplement: Supplementary file 2 — Supporting information S2. [file ECE3-13-e9812-s002.xlsx]

## Sheet: Table S1 Two-way mate choice
Supplementary Table 1: Model outputs for two-way female choice trials. This involved comparing the proportion of time (logit transformed) that focal females spent with each of the red and yellow stimulus male birds, with Trial ID and Male ID as random effects. Note that for the yellow, natural bill colour trials, males were only used once so Male ID not included as a random factor.
Focal Col	Artificial Bill Col	N trials	χ2	Df	p-value	Proportion of time spent with yellow male; mean (SD)
Red	Y	23	0.28	44	0.59	0.5 (0.32)
Red	N	38	24.47	74	<0.001	0.31 (0.29)
Yel	Y	13	2.89	11	0.089	0.62 (0.34)
Yel	N	32	7.93	62	0.005	0.59 (0.21)

## Sheet: Table S2 Bill colour
Supplementary Table 2: Pairways contrast among F1 groups (sex and parental cross), given the significant effect of sex*cross on bill colour (H3).
Sex_1	Mum_1	Dad_1	Vs	Sex_2	Mum_2	Dad_2	estimate	SE	df	t.ratio	p.value
F	hec	acu	-	M	hec	acu	-8.544	1.75	106	-4.874	<.0001
F	hec	acu	-	F	acu	hec	-10.93	1.64	106	6.681	<.0001
F	hec	acu	-	M	acu	hec	-9.145	1.56	106	5.873	<.0001
F	acu	hec	-	M	acu	hec	1.785	1.59	106	1.124	0.6755
F	acu	hec	-	M	hec	acu	2.386	1.78	106	1.341	0.5393
M	acu	hec	-	M	hec	acu	0.602	1.71	106	0.352	0.9849

## Sheet: Table S3 two-way time
Supplementary Table 3: Model outputs for two-way female choice trials, comparing the absolute length of time focal females spent with each of the red and yellow stimulus male birds
Focal Col	Artificial	N Trials	χ2	Df	p-value
Red	Y	23	0.23	44	0.63
Red	N	38	12.49	66	<0.001
Yel	Y	13	3.79	24	0.052
Yel	N	32	6.87	62	0.009
Focal Col = the bill colour (and subspecies) of the choosing bird, Artificial = whether bill colours of the stimulus birds all had their bill colours manipulated (Y) or none of them did (N).

## Sheet: Table S4 four-way proportion
Supplementary Table 4: Four-way mate-choice trials considering the proportion of time spent with each stimulus bird, with Trial ID as a random effect
Due to the low sample sizes some additional potentially confounding factors could not be statistically accounted for, including the genetic lineage of stimulus birds, and that stimulus birds were included in variable numbers of trials.
							Average proportion of time spent (SD). Different letters (i.e. A and B) indicate significant difference among groups.
Focal Sex	Focal Col	Clear	χ2	Df	p-value	N Trials	Black	Clear Red	Clear Yellow	Red	Yellow
Male	Red	ClearR	3.12	28	0.37	8	0.08 (0.11)	0.42 (0.37)		0.34 (0.44)	0.16 (0.17)
	Red	ClearY	1.03	80	0.79	21	0.26 (0.31)		0.30 (0.30)	0.20 (0.27)	0.24 (0.24)	FocalID included
	Yell	ClearY	5.32	68	0.15	18	0.11 (0.21)		0.31 (0.36)	0.25 (0.35)	0.33 (0.34)	FocalID included
	Yell	ClearR	14.868	32	0.0017	9	0.20 (0.20) A	0.41 (0.32) A		0.06 (0.09) B	0.33 (0.33) AB
Female	Red	ClearR	2.78	20	0.44	6	0.29 (0.24)	0.29 (0.36)		0.14 (0.19)	0.28 (0.27)
	Red	ClearY	27.16	68	<0.001	18	0.06 (0.10) A		0.42 (0.33) B	0.15 (0.30) A	0.37 (0.30) B	FocalID included
	Yell	ClearY	1.92	68	0.59	18	0.22 (0.36)		0.26 (0.27)	0.22 (0.28)	0.31 (0.31)	FocalID included
	Yell	ClearR	8.05	28	0.045	8	0.14 (0.26)	0.32 (0.30)		0.17 (0.26)	0.37 (0.32)
+ note that here there is a significant difference, but driven by a non-preference for particular group/s, and no obvious preference for a particular phenotype
^ note that here the p-value was <0.05 for the main model, but the post-hoc tests of all pair-wise comparisons found no significant differences between groups

## Sheet: Table S5 four-way time
Supplementary Table 5: Four-way mate-choice trials considering the total length of time spent with each stimulus bird (log transformed), with Trial ID as a random effect
								Average length of time spent in seconds (SD). Different letters (i.e. A and B) indicate significant difference among groups.
Focal Sex	Focal Col	Clear	χ2	Df	p-value	N Trials		Black	Clear Red	Clear Yellow	Red	Yellow
Male	Red	ClearR	0.78	21	0.86	8		81 (125)	167 (195)		493 (869)	89 (92)
	Red	ClearY	0.9	60	0.83	21		131 (153)		281 (425)	94 (116)	268 (497)
	Yell	ClearY	3.42	51	0.33	18		93 (160)		257 (387)	311 (629)	284 (533)
	Yell	ClearR	14.25	24	0.0026	9		156 (201) AB	367 (453) A		48 (80) B	154 (174) A
Female	Red	ClearR	3.42	15	0.33	6		319 (337)	156 (169)		250 (372)	309 (361)
	Red	ClearY	23.99	68	<0.001	18		40 (74) A		447 (604) B	152 (417) A	232 (249) B
	Yell	ClearY	1.04	51	0.79	18		130 (221)		183 (215)	130 (198)	181 (256)
	Yell	ClearR	7.56	21	0.056	8		153 (385)	199 (219)		38 (67)	241 (386)

## Sheet: Table S6 PCA_300-700
Supplementary Table 6: Results from principle component analysis (PCA) that was run on spectrophotometry data between 300 and 700 nm, including red (R) and yellow (Y), manipulated (Manip) and natural (Nat) bill colours.
ID	PC1	PC2	PC3	PC4	PC5	PC6	PC7	PC8	PC9	PC10	PC11	PC12	PC13	PC14	PC15	PC16	PC17
73787.RNat	-17.6737	1.42303	0.983802	5.69087	0.37948	0.922767	1.64172	-1.10402	-0.129119	0.0287108	0.188515	-0.0530893	-0.0479923	0.0403673	-0.0335556	-0.024829	8.73e-16
73792.RNat	-13.8829	-3.31216	9.84373	-2.56162	1.15078	1.59111	-0.333363	0.505225	-0.362154	0.186304	-0.0117937	-0.0777458	0.0162992	0.064898	0.0301756	0.0325575	-4.57e-15
73793.RNat	-5.5335	3.78565	-1.56736	-1.61222	-2.74603	4.51797	2.24657	-0.0709298	-0.00912773	-0.165359	-0.133069	0.0580954	0.0190761	-0.031084	0.0277708	-0.00180749	-5.53e-15
73794.RNat	-16.082	-3.38404	12.3631	-1.49376	4.33149	1.06236	-0.931305	0.0506604	0.253505	0.00571899	0.0104596	0.017911	-0.0223835	-0.0788042	-0.0275504	-0.00180873	-4.56e-15
73912.RManip	-5.34204	9.83614	-4.85482	-0.769115	-2.46749	-0.0466632	-0.466653	1.15555	-0.518756	0.190932	-0.114278	-0.0142325	0.072845	-0.00979889	-0.059164	-0.00938341	-3.33e-15
73915.RManip	3.2885	16.0975	-6.13203	-4.22465	-0.243939	1.70592	-1.51295	0.743889	0.695462	-0.0647994	0.137191	-0.0476127	-0.0661102	0.0287186	0.00302563	-0.010443	-4.95e-15
73946.YManip	18.5229	-1.67217	5.03237	0.941988	-2.62558	-1.36285	1.22438	0.782328	-0.0142778	0.115302	0.0546729	0.119691	-0.145521	-0.00472673	-0.0141858	0.0241987	-1.4e-15
73950.YManip	31.7672	2.14691	0.772696	2.20125	1.70141	2.1093	-1.82694	-1.32647	-0.268802	0.133308	-0.129636	0.0772548	-0.0119672	0.016152	0.0028963	-0.0127849	-1.18e-15
73951.YManip	20.8069	-1.83318	4.33806	1.6363	-2.07503	-0.82578	0.110419	0.337706	-0.233324	0.0644995	0.148648	-0.177788	0.0247598	-0.0514968	0.0382642	-0.0210748	1.81e-15
73953.YManip	23.5898	0.974343	5.79417	2.39152	2.1505	-0.752936	1.23073	0.375935	0.477313	-0.249006	-0.0424277	-0.0302178	0.11685	0.0316389	-0.0274805	0.0130899	7.64e-15
73972.RManip	-14.8104	9.77063	-4.55273	7.37787	0.447973	-2.08	-0.0608997	-0.199222	0.430032	0.133191	-0.246818	-0.0609906	-0.0322177	-0.0147239	0.0261679	0.0134627	5.43e-15
73973.RManip	-0.165812	13.0737	-0.658216	-9.26243	1.27194	-3.31265	1.18099	-1.37769	-0.161441	0.0315018	0.00418691	0.00891627	0.0130857	-0.0058527	0.00589252	0.00266745	-5.73e-15
G111.YNat	5.70084	-15.1857	-17.5549	-0.795414	4.98411	0.514653	0.647023	0.408431	-0.238641	-0.00623021	0.0415029	-0.0395287	-0.0261429	-0.014717	-0.00170928	0.0147438	-5.76e-15
G124.YNat	-5.83347	-14.4984	-4.09272	-0.511363	-3.48691	-0.0454157	-0.531598	-0.714537	0.592066	0.263573	0.139527	0.0788738	0.101444	-0.00489027	0.000452421	0.0105448	-1.63e-15
G156.YNat	-5.71894	-10.6253	-0.503183	-1.00918	-4.07442	-0.736532	-1.66718	-0.802446	-0.193889	-0.389962	-0.075303	-0.0825227	-0.0461271	0.00121504	-0.019651	0.0172719	-2.2e-15
G168.YNat	-7.27209	-15.5566	2.06956	-2.38328	0.336458	-1.95956	0.126447	0.776779	0.117875	-0.0412849	-0.154366	0.0631869	-0.0186707	0.0360138	0.0182429	-0.0501901	-1.82e-15
